# Supplementary material for: The genetic basis of natural variation for iron homeostasis in the maize IBM population
Source: BMC Plant Biol. 2014 Jan 9;14:12. doi: 10.1186/1471-2229-14-12 (PMC3890576; doi:10.1186/1471-2229-14-12)
Supplement: Additional file 1 — Table S1 Genes involved in Fe homeostasis, which were projected on the IBM2 genetic map of maize (Figure 4) and for quantitative RT-PCR analysis in root tissue. [file 1471-2229-14-12-S1.csv]

Table S1
Genes involved in Fe homeostasis, which were projected on the IBM2 genetic map of maize (Fig. 4) and for quantitative RT-PCR analysis in root tissue.
Gene name	Abbreviation	NCBI accession	Bin	Gene function
Aconitase 1	ACO1	NM 001143012c	4.04	Catalyzes citrate to isocitrate
Dehydratase-enolase-phosphatase	DEP	BT042841.1c	4.03	Involved in methionine (Met) recycling process
2�-deoxymugineic acid synthase 1	DMAS1	AB269909.1	1.03	Reduces the 3�-oxo acid form to deoxymugineic acid
Formate dehydrogenase 1	FDH1	EU967680.1	9.03	Reduces nicotinamide adenine dinucleotide (NAD+) to NADH
Ferritin 1	FER1	NM 001112093	4.08	Iron storage protein
Iron deficiency-responsive cis-acting element binding factor 1	Idef1	BT038952.1c	4.08	Gene regulation during Fe-deficiency
Methylthioribose-1-phosphate isomerase	IDI2	EU970346.1	4.03	Involved in Met recycling process
Asparate/tyrosine/aromatic aminotransferase	IDI4	EU945835.1c	7.02	Involved in Met recycling process
Transcription factor IRO2	IRO2	DQ245918.1c	3.05	Gene regulation
Mitochondrial iron transporter 1	MIT1	BT042306.1c	1.03	Tranpsorts iron
Methylthioadenosine/S-adenosyl homocysteine nucleosidase	MTNa	BT065125.1c	1.06	Hydrolyses the glycosidic bond between ribose and adenine
Methylthioribose kinase	MTK	EU963151.1	10.07	Involved in Met recycling process
Nicotianamine aminotransferase 1	NAAT1	AB375372.1	4.09	Catalyzes amino transfer on nicotianamine
Nicotianamine synthase 1	NAS1	AB061270.1	9.05	Catalyzes conjugation of three S-adenosylmethionine molecules
Nicotianamine synthase 3	NAS3	AB042551.1	1.09	Catalyzes conjugation of three S-adenosylmethionine molecules
Natural resistance associated macrophage protein 3	NRAMP3	EU966388.1	9.06	Vacuolar Fe mobilization in the early stage of seedling development
High affinity sulfate transporter 1	ST1	AF355602.1	1.02	Transports sulfate from the root apoplast
Vacuolar iron transporter 1	VIT1b	EU968723.1c	10.04	Transports iron into the vacuole of provascular cells
Yellow stripe 1	YS1	AF186234.2	5.05	Iron-phytosiderophore-complex transporter
