# Supplementary material for: The genetic basis of natural variation for iron homeostasis in the maize IBM population
Source: BMC Plant Biol. 2014 Jan 9;14:12. doi: 10.1186/1471-2229-14-12 (PMC3890576; doi:10.1186/1471-2229-14-12)
Supplement: Additional file 2 — Table S2 Primer list (forward: F, reverse: R) for qRT-PCR. [file 1471-2229-14-12-S2.csv]

Table S2
Primer list (forward: F, reverse: R) for qRT-PCR.
Gene	Direction	Sequence
ACO1	F	CTGCTAAGGGTCCGATGCT
	R	TGTACCGCTCATGTCCAGTG
ACT1	F	ACCTCACCGACCACCTAATG
	R	GCAGTCTCCAGCTCCTGTTC
DEP	F	GGCAACTGCTGTGCTTGTAA
	R	GTGCGGTCTTCTTGGATTGT
DMAS1	F	CTTCACGCCCGAGGACTT
	R	ATGGTGGCGAAGGAGAGC
FDH1	F	CTGGATACGGTGGTGATGTG
	R	GGCCTTCCTTGACGATGTAG
FER1	F	CGCCTTTAACCGAGTTTGAC
	R	TTTATGGCTTCCACCTGCTC
IDEF1	F	CCCGGATAAGGATTCAGGTT
	R	CTCGGGTTCTTTGGCAGATA
IDI2	F	GCACATACAACCTCGCCATC
	R	CTTGCTTTCCCAGACCACCT
IDI4	F	CTACAGCGCGAAGAAGGCTA
	R	GGGGTCGAGGTAGAACACG
IRO2	F	GCCGACGCCTTCTTCATC
	R	AGGCTGCTGCTTCTTTCTGC
MIT1	F	ACGCCCTTCGATGTTGTC
	R	TGAGCCCAGAATACCCATCT
MTK	F	AAGCAATGGGGAGGCATAC
	R	GATCGTCTTCGCACAGTTGA
NAAT1	F	GCCATTGAGGTTGTCGTCTC
	R	CCATTGCGGTGGTGTTCT
NAS1	F	ACACCAAGGGGCTTCAGA
	R	TCGCCATCTCCTCTCTCTTC
NAS3	F	GTCATGGGCAAGGAGGAG
	R	ACGAGGTCGGTGAAGAGC
NRAMP3	F	CCTCTCATCACCCTCGTTTC
	R	AGCAAAGGCGAGAATACAGC
ST1	F	CCAGGGGTGCTGATTGTTAG
	R	GAGCTTTCGCCAACTCCTC
YS1	F	CCTTCGCCTTCGTCTTCA
	R	CCTGTTCACCTTCTCCCAGA
